# Supplementary material for: Luminescent Manganese(II) Iminophosphorane Derivatives
Source: Molecules. 2025 Mar 14;30(6):1319. doi: 10.3390/molecules30061319 (PMC11945198; doi:10.3390/molecules30061319)
Supplement: Supplementary file 1 [file molecules-30-01319-s001.zip]

Archive with 1 entries (1 files):
- molecules-3505558-supplementary.pdf
